# Supplementary material for: Designing a Needs-Oriented Psychological Intervention for Chinese Women Undergoing an Abortion
Source: Int J Environ Res Public Health. 2022 Dec 31;20(1):782. doi: 10.3390/ijerph20010782 (PMC9819149; doi:10.3390/ijerph20010782)
Supplement: Supplementary file 1 [file ijerph-20-00782-s001.zip]

Archive with 1 entries (1 files):
- ijerph-2119436-supplementary.pdf
